# Supplementary material for: Enhancing Cassava Starch Bioplastics with Vismia guianensis Alcoholic Extract: Characterization with Potential Applications
Source: Polymers (Basel). 2025 Feb 5;17(3):419. doi: 10.3390/polym17030419 (PMC11819721; doi:10.3390/polym17030419)
Supplement: Supplementary file 1 [file polymers-17-00419-s001.zip]

Archive with 1 entries (1 files):
- polymers-3310829-supplementary.pdf
